# Supplementary material for: Toward developing a sustainability index for the Islamic Social Finance program: An empirical investigation
Source: PLoS One. 2022 Nov 22;17(11):e0276876. doi: 10.1371/journal.pone.0276876 (PMC9681090; doi:10.1371/journal.pone.0276876)
Supplement: S1 Data — (XLSX) [file pone.0276876.s001.xlsx]

## Sheet: Minimal Data of ANP
	NAMA LENGKAP RESPONDEN	Pak Sunan (Sunan Fanani) - Dosen Universitas Airlangga	Pak Deden (M. Sholeh Nurzaman) - Dosen Universitas Indonesia	Prof Jajang (A. Jajang W. Mahri)	Bu Ria (Sri Herianingrum)	Pak Sahri (Matsahri)	Pak Anto (Dwi Yanto)	Pak Ari (Ari Widodo)	Pak Nana (Nana Sudiana)	Dr. Ika (Ika Yunia Fauzia)	Pak Agus Edy (Agus Edy)	Pak Kholaf (Kholaf Hibatulloh)	Bu Nana (Nana Mintarti)	Pak Juwaini (Ahmad Juwaini)	(Pak Hendri Tanjung) Hendri Tanjung	Pak Supriyadi (Supriyadi)	Pak Beny (Beny Nur Miftahul)
	Asosiasi/Institusi	Universitas Airlangga	Dosen Universitas Indonesia	Universitas Pendidikan Indonesia	Kepala Departemen Ekonomi Islam Universitas Airlangga	Kepala Sahabat Mustahiq	Program LAZ Al-Azhar	SPV Keuangan dan Operasional Yayasan Dompet Dhuafa	Direktur Program Inisiatif Zakat Indonesia			Ketua Forum Zakat		Direktur KNEKS	Badan Wakaf Indonesia		BAZNAS JATIM
	ISIAN SEBERAPA PENTING (Q2)
		Academics 1	Academics 2	Academics 3	Academics 4	Practitioner 1	Practitioner 2	Practitioner 3	Practitioner 4	Association 1	Association 2	Association 3	Association 4	Regulator 1	Regulator 2	Regulator 3	Regulator 4
	Factor	Sunan Fanani	M. Soleh Nurzaman	Prof Jajang	Sri Herianingrum	Matsahri	Dwi Yanto	Arie Prasetyo	Nana Sudiana	Dr. Ika Yunia Fauzia	Agus Edy	Pak Kholaf	Nana Mintarti	Akhmad Juwaini	Hendri Tanjung	Supriyadi	Beny M.U
	Internal	9	5	9	9	9	9	9	8	9	9	9	9	9	9	9	9
	External	5	9	7	9	8	8	6	6	9	4	8	8	8	7	9	4
	Stakeholder	Sunan Fanani	M. Soleh Nurzaman	Prof Jajang	Sri Herianingrum	Matsahri	Dwi Yanto	Arie Prasetyo	Nana Sudiana	Dr. Ika Yunia Fauzia	Agus Edy	Pak Kholaf	Nana Mintarti	Akhmad Juwaini	Hendri Tanjung	Supriyadi	Beny M.U
	Islamic social finance institutions	9	9	9	9	9	9	9	8	9	9	8	9	9	9	9	9
	Beneficiary	9	5	9	7	9	9	7	7	9	7	9	8	7	8	9	9
	Benefit recipients	9	5	9	7	9	9	7	7	9	8	9	9	5	8	9	9
	Supervisor	5	5	9	7	9	7	6	6	9	7	7	9	5	7	9	7
	Association	3	7	8	6	9	7	5	6	9	6	5	8	7	7	9	4
	Academics	3	7	8	9	8	8	5	5	9	5	6	8	5	7	9	7
	Government	7	9	7	7	9	8	5	5	9	5	9	7	9	7	9	5
	Aspect	Sunan Fanani	M. Soleh Nurzaman	Prof Jajang	Sri Herianingrum	Matsahri	Dwi Yanto	Arie Prasetyo	Nana Sudiana	Dr. Ika Yunia Fauzia	Agus Edy	Pak Kholaf	Nana Mintarti	Akhmad Juwaini	Hendri Tanjung	Supriyadi	Beny M.U
	Human Resources	9	9	9	9	9	9	8	9	9	9	9	9	9	9	9	9
	Planning	9	9	9	9	9	9	9	7	9	8	9	9	7	8	9	8
	Collection	9	7	9	9	9	9	9	8	9	9	9	9	6	7	9	9
	Management	9	7	9	9	9	9	9	8	9	9	9	9	6	7	9	7
	Utilization	7	7	9	9	9	8	8	9	9	9	9	9	7	7	9	9
	Reporting	9	7	9	9	9	8	8	7	9	9	8	8	5	7	9	9
	Monitoring and Evaluation	7	7	9	9	9	9	7	6	9	8	9	9	5	7	9	8
	Involvement	9	5	9	7	9	7	4	7	6	7	9	7	7	5	9	8
	Commitment and Engagement	3	5	9	7	9	9	8	9	9	8	9	9	9	7	9	9
	Spirituality	1	3	9	7	9	7	8	6	9	9	9	9	8	9	9	9
	Quality of Life	3	5	9	7	9	9	8	5	9	9	9	9	7	8	9	9
	Supervision	5	5	9	7	9	7	5	6	8	8	8	9	9	9	9	9
	Evaluation	5	5	8	7	9	7	5	4	9	8	8	9	7	8	9	8
	Coordination	3	9	8	6	9	7	5	8	5	5	8	8	8	7	9	6
	Cooperation	3	7	8	6	9	9	5	6	5	4	8	8	7	7	9	8
	Literacy and Socialization	3	7	9	9	8	8	4	8	9	4	9	8	8	9	9	8
	Policy and Regulatory Support	7	9	9	7	9	9	3	5	9	5	9	7	9	9	9	6
	Infrastructure Support	5	9	7	7	7	9	3	4	9	5	9	7	7	8	9	8
A.1	Institution - Human Resources	Sunan Fanani	M. Soleh Nurzaman	Prof Jajang	Sri Herianingrum	Matsahri	Dwi Yanto	Arie Prasetyo	Nana Sudiana	Dr. Ika Yunia Fauzia	Agus Edy	Pak Kholaf	Nana Mintarti	Akhmad Juwaini	Hendri Tanjung	Supriyadi	Beny M.U
A.1.1	There is an adequate number of institutional staff in carrying out the utilization program	9	7	9	9	9	9	8	9	5	4	9	8	8	9	9	9
	The institution has a balanced proportion of women and men	1	3	7	9	3	6	1	6	5	2	8	6	5	5	9	5
	Institutions employing persons with disabilities	3	3	7	9	7	6	3	5	5	3	8	5	5	5	9	3
	Volunteer involvement in program implementation	7	5	9	9	9	9	6	6	8	7	9	6	5	6	9	8
	The low level of manager turnover when managing the program	3	5	8	9	5	8	4	4	8	5	9	9	5	5	5	9
	The institution cooperates with experts and skilled human resources during program implementation if needed	5	7	9	9	9	8	5	6	8	8	7	7	7	6	9	8
	Institutions involve international participants in program management	1	5	5	9	9	7	5	4	5	6	7	7	6	6	7	4
	Institutions have social capital in the form of institutional leadership figures	9	7	8	9	9	8	3	4	9	7	8	7	8	6	7	9
	The suitability of the manager's competence with the assigned tasks	7	9	9	9	9	7	6	9	6	6	9	9	9	6	9	7
	Institutional HR has an understanding of the aspects of sharia compliance	3	5	9	9	9	8	7	9	7	9	9	9	9	8	9	9
	Institutional HR has the ability to carry out good operations	7	9	9	9	9	8	9	8	7	9	9	9	9	8	9	9
	Institutional human resources have good fundraising capabilities	9	7	9	9	9	8	9	8	7	9	9	9	9	8	9	9
	Institutional HR is able to develop funds (Fund Manager) and assets (Asset Manager)	9	7	9	9	9	9	7	5	7	9	9	9	6	8	9	7
	The existence of training and technical assistance to increase the capacity of program managers	9	7	9	9	9	9	6	7	8	7	9	9	7	7	9	9
	The existence of training and technical assistance on the use of Information Technology (IT) in the governance of Islamic social financial institutions	9	7	9	9	8	7	5	7	9	9	8	9	7	7	9	8
	There is a professional certification of Islamic social finance management	3	7	9	9	9	7	3	8	5	7	8	8	7	7	9	6
	The institution does not misuse or embezzle social funds	9	5	9	9	9	7	9	9	9	9	9	9	6	7	9	7
A.2	Institution - Planning	Sunan Fanani	M. Soleh Nurzaman	Prof Jajang	Sri Herianingrum	Matsahri	Dwi Yanto	Arie Prasetyo	Nana Sudiana	Dr. Ika Yunia Fauzia	Agus Edy	Pak Kholaf	Nana Mintarti	Akhmad Juwaini	Hendri Tanjung	Supriyadi	Beny M.U
	The institution has a strategic plan (long term), tactical plan (mid-term), and operational plan (short-term).	9	9	9	9	9	9	9	9	9	7	9	9	9	9	9	9
	Make an annual work program plan	9	7	9	9	9	7	7	8	9	8	9	9	8	8	9	9
	Conduct pre-implementation analysis of the program	9	7	9	9	9	9	8	7	9	7	9	9	8	7	9	9
	Develop a plan for achieving program performance indicators	9	9	9	9	9	9	8	8	9	7	9	9	8	7	9	8
	Have a risk mitigation strategy	3	5	9	9	9	8	7	7	9	7	9	9	7	7	9	8
	There is a strategic plan to prevent falling into poverty again for people who have participated in the utilization program	5	5	9	9	9	8	6	6	9	6	9	9	7	7	9	8
	There is an exit strategy design that is prepared to establish the independence of beneficiaries after the implementation of the program	9	5	9	9	9	9	5	6	9	5	8	9	7	7	9	9
A.3	Institution - Association	Sunan Fanani	M. Soleh Nurzaman	Prof Jajang	Sri Herianingrum	Matsahri	Dwi Yanto	Arie Prasetyo	Nana Sudiana	Dr. Ika Yunia Fauzia	Agus Edy	Pak Kholaf	Nana Mintarti	Akhmad Juwaini	Hendri Tanjung	Supriyadi	Beny M.U
	Institutions have the ability to identify potential donors	9	7	9	9	9	9	9	9	9	9	9	9	8	9	9	9
	The institution has a clear and measurable crowdfunding strategy	9	5	9	9	9	9	8	9	9	8	8	8	8	9	9	8
	The institution has a strategy to improve the image of the institution and the trust of the beneficiary	9	5	9	9	9	9	8	8	7	8	9	9	9	8	9	9
	Institutions are active in innovating to produce the best strategy for collection	9	9	9	9	9	8	8	7	7	8	9	9	9	9	9	9
	Institutions are active in benchmarking against other institutions that have succeeded in raising funds to the maximum	9	3	8	9	8	8	3	7	7	5	8	8	7	8	9	8
	The institution collaborates with local community leaders to expand the reach of the collection	9	7	9	9	9	8	8	6	9	7	8	8	8	7	9	9
	Institutions synergize with various stakeholders (partnerships) to integrate donor data	9	5	9	9	9	8	7	8	8	7	8	7	6	7	9	9
	There is collection data broken down by type of fund and up to date (both individual and corporate donors)	5	5	9	9	9	8	9	5	8	7	9	9	6	7	9	9
	Institutions have various technology-based collection platforms that reach all levels of donors	5	9	9	9	9	8	6	6	8	9	8	9	7	7	9	8
	The institution has a service program for donors, including the provision of information related to potential utilization	5	5	9	9	9	9	8	8	8	7	8	9	7	7	9	9
	Institutions try their best to fulfill the rights of donors (in information and services)	5	5	9	9	9	9	8	7	8	7	9	9	6	7	9	9
	The institution is active in educating and socializing Islamic social fund instruments to the public	9	5	9	9	9	8	8	9	8	7	9	9	7	7	9	8
A.4	Institution - Management	Sunan Fanani	M. Soleh Nurzaman	Prof Jajang	Sri Herianingrum	Matsahri	Dwi Yanto	Arie Prasetyo	Nana Sudiana	Dr. Ika Yunia Fauzia	Agus Edy	Pak Kholaf	Nana Mintarti	Akhmad Juwaini	Hendri Tanjung	Supriyadi	Beny M.U
	The institution already has the permit and legality of the establishment of the institution	9	5	9	9	9	9	8	9	9	9	9	9	9	9	9	9
	Have Management Operational Standards (SOM) in governance and program implementation	5	9	9	9	9	9	7	9	9	9	9	9	9	9	9	8
	Have an Implementation Operational Standard (SOP) which is standardized through ISO	5	9	7	9	8	9	7	8	9	9	9	9	9	9	9	9
	Program management upholds the aspects of conformity to sharia, related rules and regulations	9	5	9	9	9	9	9	8	9	9	9	9	9	8	9	9
	The existence of a code of ethics for managers in carrying out programs and governance of the Institution	9	3	9	9	9	8	9	7	9	8	9	9	6	8	9	8
	There is an allocation of funds to provide infrastructure to support technology-based governance	7	7	9	9	8	8	7	7	9	8	8	7	5	7	9	9
	Optimizing the use of technology in institutional governance	7	7	9	9	9	8	7	7	9	8	8	7	7	7	9	9
	Has a priority scale in the field of utilization	7	5	9	9	9	9	9	6	9	8	8	9	8	7	9	9
	Has an Islamic social fund integration program (integration of Islamic social finance with commercial finance)	9 (WAKAF)	5	7	9	9	8	6	9	9	7	8	7	6	7	9	6
	Availability of beneficiary database	7	7	9	9	9	8	7	5	9	7	9	9	7	7	9	8
	Institutions identify and verify beneficiaries who are right on target and make a priority scale for beneficiaries (there is a system and process for selecting beneficiaries)	7	7	9	9	9	8	8	6	9	8	9	9	8	8	9	9
A.5	Institution - Utilization	Sunan Fanani	M. Soleh Nurzaman	Prof Jajang	Sri Herianingrum	Matsahri	Dwi Yanto	Arie Prasetyo	Nana Sudiana	Dr. Ika Yunia Fauzia	Agus Edy	Pak Kholaf	Nana Mintarti	Akhmad Juwaini	Hendri Tanjung	Supriyadi	Beny M.U
	Program implementation in accordance with Standard Operating Procedures (SOP) and Management Operational Standards (SOM)	9	9	9	9	9	9	8	9	9	7	9	9	9	9	9	8
	Utilization of Islamic social funds does not conflict with Islamic law	9	5	9	9	9	9	9	9	9	9	9	9	9	9	9	9
	There is a focus on environmental sustainability during program implementation	7	3	9	9	9	8	4	4	9	7	9	8	6	9	9	8
	The implementation period of the program is in accordance with the plan	9	5	7	9	9	8	5	9	9	6	9	9	7	8	9	8
	Implementation of the strategy to prevent falling into poverty again for people who have participated in the utilization program (exit strategy)	9	5	9	9	9	9	6	6	9	6	9	9	6	8	9	9
	Availability of beneficiary spirituality assistance instruments	3	5	9	9	9	9	5	7	9	7	9	9	8	7	9	9
	Availability of adequate infrastructure/infrastructure in program implementation	9	7	8	9	8	9	6	7	9	8	9	7	9	7	9	7
	Institutions form/appoint local communities/groups (partners) as representatives in program implementation	5	5	8	9	9	9	8	5	9	6	9	9	7	7	9	9
	Institutions encourage beneficiaries to join a community/network that supports program implementation	7	3	9	9	9	9	8	8	9	6	9	9	7	7	9	7
	Active participation of supporting partners (accompaniment role) in program implementation	5	5	8	9	9	9	7	8	9	7	9	9	9	7	9	9
	The existence of training and assistance that aims to improve the ability of beneficiaries in entrepreneurship	7	5	9	9	9	9	9	7	9	8	8	9	8	7	9	9
	There is training for business/product diversification by beneficiaries	3	5	9	9	9	8	9	6	9	3	8	8	7	7	9	9
	There is socialization and da'wah aimed at increasing the commitment and motivation of beneficiaries	5	5	9	9	9	9	9	8	9	7	8	9	8	6	9	9
	There is socialization, da'wah, and education aimed at increasing the spirituality of the beneficiaries	3	5	9	9	9	8	9	6	9	7	8	9	8	6	9	9
	The existence of supporting facilities to improve the economy and independence of the beneficiaries	5	5	9	9	9	8	8	5	9	7	8	8	8	6	9	9
	The existence of supporting facilities to increase the spirituality of the beneficiaries	3	5	9	9	9	8	8	5	9	7	8	8	8	6	9	9
	As the program progresses, the institution is able to increase the number of recipients of the deep outreach program.	9	3	8	9	9	8	7	5	9	7	8	8	6	5	9	9
A.6	Institution - Reporting	Sunan Fanani	M. Soleh Nurzaman	Prof Jajang	Sri Herianingrum	Matsahri	Dwi Yanto	Arie Prasetyo	Nana Sudiana	Dr. Ika Yunia Fauzia	Agus Edy	Pak Kholaf	Nana Mintarti	Akhmad Juwaini	Hendri Tanjung	Supriyadi	Beny M.U
	Financial recording in accordance with Islamic financial accounting standards and applicable rules and regulations	9	5	9	9	9	8	8	9	5	9	9	9	9	9	9	9
	There is a report on the performance/sustainability of the utilization program that is measured qualitatively and quantitatively	9	9	9	9	9	9	7	8	5	7	9	9	9	8	9	9
	Obedient in reporting (financial and program) in accordance with rules and regulations as well as compliance with sharia	9	9	9	9	9	9	7	7	9	9	9	9	9	7	9	9
	Internal and external audited performance reports (financial and program)	9	5	9	9	9	9	9	7	9	9	9	9	9	8	9	9
	Publication of reports (financial and program) in the institution's internal media in real-time (measured in terms of speed of time)	5	7	9	9	9	9	9	8	9	7	9	9	8	7	9	9
	Publication of financial reports through mass media	5	3	9	9	9	8	7	5	7	7	9	7	7	7	9	9
	Performance reports (financial and program) are optimally distributed to relevant stakeholders	3	3	9	9	9	8	7	6	9	7	9	8	7	7	9	9
	The institution upholds the aspect of information disclosure to the public	9	5	9	9	9	9	8	5	9	6	9	9	7	7	9	9
A.7	Institution - Monitoring and Evaluation	Sunan Fanani	M. Soleh Nurzaman	Prof Jajang	Sri Herianingrum	Matsahri	Dwi Yanto	Arie Prasetyo	Nana Sudiana	Dr. Ika Yunia Fauzia	Agus Edy	Pak Kholaf	Nana Mintarti	Akhmad Juwaini	Hendri Tanjung	Supriyadi	Beny M.U
	There is periodic and participatory monitoring of the Institution's performance	5	9	9	9	9	9	7	9	8	8	9	9	9	9	9	9
	There is supervision of the implementation of the utilization program on a regular and participatory basis	5	7	9	9	9	9	7	9	8	8	9	9	9	8	9	8
	There is a periodic, measurable, and participatory evaluation of the Institution's performance	5	7	9	9	9	9	8	8	9	8	9	9	9	7	9	9
	Evaluation of utilization programs on a regular, measurable, and participatory basis	5	7	9	9	9	9	8	8	9	8	9	9	9	7	9	8
	There is a comparison of the efficiency and success of the program with other institutions	3	7	8	9	9	9	7	7	9	5	7	7	7	7	9	8
	There is a measurable post-program evaluation (program sustainability)	9	7	9	9	9	9	7	6	9	7	9	8	8	7	9	8
B.1	Beneficiary - Engagement	Sunan Fanani	M. Soleh Nurzaman	Prof Jajang	Sri Herianingrum	Matsahri	Dwi Yanto	Arie Prasetyo	Nana Sudiana	Dr. Ika Yunia Fauzia	Agus Edy	Pak Kholaf	Nana Mintarti	Akhmad Juwaini	Hendri Tanjung	Supriyadi	Beny M.U
	Beneficiaries have the awareness to channel other Islamic social funds through institutions	9	9	9	7	9	9	9	9	6	8	9	9	7	8	9	9
	Beneficiaries channel their social fund contributions to institutions continuously	9	7	9	7	9	9	9	9	8	8	9	8	9	9	9	9
	Beneficiaries channel other social contributions to institutions	9	5	9	7	9	9	9	8	8	8	8	8	7	7	9	8
	Beneficiary involvement in program implementation	3	3	7	7	5	9	5	7	5	6	8	6	7	7	9	7
	Active in providing input and input to Islamic social finance managers	5	3	8	7	9	9	6	8	5	7	9	8	6	7	9	7
	Involvement of the beneficiary in carrying out the supervisory function	5	3	9	7	5	9	5	7	8	5	8	6	6	7	9	7
C.1	Beneficiaries - Commitment and Engagement	Sunan Fanani	M. Soleh Nurzaman	Prof Jajang	Sri Herianingrum	Matsahri	Dwi Yanto	Arie Prasetyo	Nana Sudiana	Dr. Ika Yunia Fauzia	Agus Edy	Pak Kholaf	Nana Mintarti	Akhmad Juwaini	Hendri Tanjung	Supriyadi	Beny M.U
	Beneficiaries are highly motivated to run the utilization program	7	5	9	7	9	9	8	9	9	8	9	9	9	9	9	9
	Beneficiaries are committed to continuing to run the program even after the program has ended	7	5	9	7	9	9	8	8	9	8	9	9	8	8	9	9
	Beneficiaries are orderly in reporting the achievements and progress of the utilization program	3	7	9	7	9	9	7	6	9	7	9	8	7	7	9	7
	Beneficiaries are active in providing input and input to Islamic social finance managers	3	3	9	7	9	8	5	7	9	8	9	8	7	7	9	4
	Beneficiaries participate in monitoring and evaluating the utilization program	1	3	9	7	3	7	5	6	9	7	9	7	6	7	9	4
C.2	Beneficiary - Spirituality	Sunan Fanani	M. Soleh Nurzaman	Prof Jajang	Sri Herianingrum	Matsahri	Dwi Yanto	Arie Prasetyo	Nana Sudiana	Dr. Ika Yunia Fauzia	Agus Edy	Pak Kholaf	Nana Mintarti	Akhmad Juwaini	Hendri Tanjung	Supriyadi	Beny M.U
	Increased beneficiary spirituality (can be measured through the Spiritual Poverty Line)	3	5	9	7	9	8	7	9	9	8	9	9	9	9	9	9
	Decreased potential for apostasy (can be measured through the Apostasy Prone Index)	1	5	9	7	9	7	7	7	9	7	8	9	8	7	9	9
	The beneficiary's environment becomes clean, healthy and sustainable	3	5	9	7	9	7	5	5	9	8	8	8	5	7	9	8
	The crime rate in the beneficiary neighborhoods has decreased	1	5	9	7	9	9	6	5	9	7	9	8	5	7	9	8
	Increased social awareness of beneficiaries towards the surrounding environment	5	7	9	7	9	9	5	8	9	8	9	8	6	7	9	8
	Beneficiaries are free from usury loans	9	3	9	7	9	9	7	5	9	8	8	9	7	9	9	9
	Availability of substitute instruments (products/contracts) to reduce usury transactions	5	3	9	7	9	8	7	6	9	8	8	9	7	8	9	9
	The business run by the beneficiary is a halal business/business	5	7	9	7	9	8	7	8	9	8	8	9	7	7	9	9
C.3	Beneficiaries - Quality of Life	Sunan Fanani	M. Soleh Nurzaman	Prof Jajang	Sri Herianingrum	Matsahri	Dwi Yanto	Arie Prasetyo	Nana Sudiana	Dr. Ika Yunia Fauzia	Agus Edy	Pak Kholaf	Nana Mintarti	Akhmad Juwaini	Hendri Tanjung	Supriyadi	Beny M.U
	Increasing the level of financial literacy of beneficiaries	7	7	8	7	9	8	4	9	9	7	9	8	8	7	9	9
	Improved skills of beneficiaries in managing business/business	7	7	9	7	9	9	5	9	9	8	8	9	9	8	9	8
	Increased ability to access educational facilities	7	5	9	7	9	8	8	7	9	8	9	8	7	8	9	8
	Increased income level of beneficiaries	7	7	9	7	9	9	9	7	9	9	9	9	9	9	9	9
	Increased level of expenditure/expenditure (fulfillment of dharuriyah aspects)	5	5	6	7	9	7	9	8	9	6	9	9	9	6	9	9
	Increased ability to save	3	5	7	7	5	9	6	8	9	8	9	9	8	6	9	8
	Increased ability to invest	3	3	8	7	9	9	5	6	9	8	8	8	9	6	9	8
	Increased ability to access Islamic financial institutions	7	5	6	7	9	8	5	6	9	7	8	9	8	7	9	7
	Decreasing beneficiary debt levels	5	5	9	7	9	9	5	6	9	7	9	9	8	9	9	9
	Increased ability to access and have insurance	9	3	5	7	5	7	5	5	9	7	8	8	6	5	9	5
	Increased ability to access health facilities	5	5	9	7	9	7	7	8	9	7	8	8	7	7	9	7
	Increased ability to access clean water and proper sanitation	5	5	9	7	9	7	7	5	9	7	8	9	7	7	9	8
	Ability to maintain family harmony	9	5	9	7	9	8	7	8	9	9	9	9	6	7	9	8
	Ability to continue running the program/business after the program is completed (minimum two years after the program)	5	7	8	7	9	9	6	5	9	7	8	9	8	5	9	8
D.1	Supervisor - Supervision	Sunan Fanani	M. Soleh Nurzaman	Prof Jajang	Sri Herianingrum	Matsahri	Dwi Yanto	Arie Prasetyo	Nana Sudiana	Dr. Ika Yunia Fauzia	Agus Edy	Pak Kholaf	Nana Mintarti	Akhmad Juwaini	Hendri Tanjung	Supriyadi	Beny M.U
	There is a Sharia Supervisory Board as evidenced by a decree on the appointment of a Sharia Supervisory Board (DPS)	3	7	9	7	9	8	9	9	9	9	9	9	9	9	9	7
	There is a meeting of the Sharia Supervisory Board to discuss the accuracy of the program carried out by the manager in 1 year	3	3	9	7	9	8	6	8	9	9	9	9	9	9	9	7
	There are internal control standards (internal audit instruments)	3	7	9	7	9	8	9	9	9	8	9	9	9	9	9	9
	There is the preparation and implementation of the Institution's code of ethics	7	7	9	7	9	8	8	8	9	7	9	9	7	8	9	8
	Supervisor has supervisory certification	3	5	8	7	9	8	7	7	9	6	9	8	9	7	9	8
	Supervisors ensure program compliance with Fatwa, regulations, and other applicable regulations	9	7	9	7	9	9	9	7	9	8	9	9	9	8	9	9
	Conduct audit processes (internal and external) periodically in accordance with applicable regulations and standards	7	9	9	7	9	9	9	7	9	8	9	9	9	8	9	9
	Publication of sharia supervision report	7	3	9	7	9	9	5	9	9	6	9	8	8	7	9	9
	Supervisors ensure the disclosure of information and data to the public (such as beneficiary data, vendor selection and so on)	7	5	9	7	9	9	5	6	9	6	9	9	7	7	9	8
D.2	Supervisor - Monitoring and Evaluation	Sunan Fanani	M. Soleh Nurzaman	Prof Jajang	Sri Herianingrum	Matsahri	Dwi Yanto	Arie Prasetyo	Nana Sudiana	Dr. Ika Yunia Fauzia	Agus Edy	Pak Kholaf	Nana Mintarti	Akhmad Juwaini	Hendri Tanjung	Supriyadi	Beny M.U
	There is an evaluation of the institution's achievements that are measurable in various aspects	9	7	9	7	9	9	8	8	9	7	9	9	9	9	9	9
	There is a measurable evaluation of program achievements	9	7	9	7	9	9	6	7	9	7	9	8	9	8	9	8
	There is a follow-up to the results of the evaluation of the institution's management	9	7	9	7	9	9	7	5	9	7	9	9	8	7	9	9
	There is a follow-up to the results of the evaluation of program management	9	7	9	7	9	9	5	6	9	7	9	8	8	7	9	8
E.1	Association - Coordination	Sunan Fanani	M. Soleh Nurzaman	Prof Jajang	Sri Herianingrum	Matsahri	Dwi Yanto	Arie Prasetyo	Nana Sudiana	Dr. Ika Yunia Fauzia	Agus Edy	Pak Kholaf	Nana Mintarti	Akhmad Juwaini	Hendri Tanjung	Supriyadi	Beny M.U
	Build an ecosystem that connects all stakeholders in Islamic social finance management	9	9	9	6	9	9	7	8	9	5	9	9	8	9	9	7
	Coordinate between Islamic social finance management institutions in forming and implementing collaborative programs	9	7	9	6	9	9	8	7	9	5	9	9	9	8	9	8
	The existence of cooperation with various parties (academics, practitioners, even regulators) at home and abroad in the success of the Islamic social finance management program	7	7	8	6	9	9	7	5	9	5	9	9	8	7	9	9
	Carry out political approaches and persuasion to gain regulatory support at the executive and regulator levels	9	7	7	6	9	9	6	6	9	5	9	9	7	7	9	9
E.2	Association - Cooperation	Sunan Fanani	M. Soleh Nurzaman	Prof Jajang	Sri Herianingrum	Matsahri	Dwi Yanto	Arie Prasetyo	Nana Sudiana	Dr. Ika Yunia Fauzia	Agus Edy	Pak Kholaf	Nana Mintarti	Akhmad Juwaini	Hendri Tanjung	Supriyadi	Beny M.U
	Actively socializing and educating the public about the importance of contributing social funds through Islamic social finance institutions	9	7	9	6	9	9	6	8	6	8	9	9	9	7	9	9
	Actively collaborate with university academics in conducting research and development of utilization programs	5	5	9	6	8	9	7	8	6	6	9	8	9	7	9	9
	Actively synergize with regulators in drafting and submitting regulations	9	5	9	6	9	9	8	7	6	6	9	9	9	8	9	9
	Actively synergize with all stakeholders to evaluate regulations related to Islamic social finance	9	5	9	6	9	9	8	6	6	6	9	9	9	9	9	7
	Integration of the utilization program management database	7	7	9	6	9	9	5	6	9	7	9	8	8	7	9	8
	Actively synergize with the government to gain access to the database of potential beneficiaries	7	5	9	6	9	9	8	7	9	5	9	7	8	8	9	9
F.1	Academics - Literacy and Socialization	Sunan Fanani	M. Soleh Nurzaman	Prof Jajang	Sri Herianingrum	Matsahri	Dwi Yanto	Arie Prasetyo	Nana Sudiana	Dr. Ika Yunia Fauzia	Agus Edy	Pak Kholaf	Nana Mintarti	Akhmad Juwaini	Hendri Tanjung	Supriyadi	Beny M.U
	Higher education institutions are actively involved in providing competent human resources and increasing the capacity of managers	9	9	9	9	9	9	7	8	9	6	9	8	9	9	9	9
	Increase literacy on the importance of ZISWAF education (Zakat, Infak, Alms and Waqf) in the school curriculum	9	7	9	9	9	8	6	8	9	6	9	9	8	8	9	9
	Active in socializing to the public about the importance of paying zakat, waqf, and Islamic social funds	9	7	9	9	9	8	7	7	9	6	9	9	8	7	9	9
	Improving literacy (advocating for regulations) related to the development of regulations that support the success and sustainability of the program	9	9	9	9	9	9	8	7	9	5	9	9	8	8	9	7
	Higher education institutions are actively involved in research to develop utilization programs	9	5	9	9	8	9	8	6	9	8	9	9	7	9	9	8
	Conducting socialization/dissemination of research/study results that can support the effectiveness of institutional governance for program sustainability	9	5	9	9	9	9	8	7	9	7	9	9	7	7	9	8
	Higher education institutions become intermediaries that connect institutions with other parties	5	5	9	9	8	8	7	6	9	5	9	8	6	7	9	8
G.1	Government - Policy and Regulatory Support	Sunan Fanani	M. Soleh Nurzaman	Prof Jajang	Sri Herianingrum	Matsahri	Dwi Yanto	Arie Prasetyo	Nana Sudiana	Dr. Ika Yunia Fauzia	Agus Edy	Pak Kholaf	Nana Mintarti	Akhmad Juwaini	Hendri Tanjung	Supriyadi	Beny M.U
	There is regulatory support that oversees the comprehensive management of Islamic social finance (central government)	9	9	9	7	9	9	8	8	9	9	9	9	9	9	9	9
	Harmonize policies in order to synergize related Islamic social finance regulations or regulations	9	7	9	7	9	9	9	8	9	9	9	9	9	8	9	9
	The existence of local/local government policies that support program implementation (including rewards and punishments)	9	7	9	7	9	8	7	6	9	8	9	9	9	8	9	7
	Have a road map or blueprint for the development of Islamic social finance	9	9	9	7	9	9	5	7	9	7	9	9	8	7	9	8
	Establishing institutional governance standards and performance measurement	9	9	9	7	9	9	5	7	9	7	9	9	8	7	9	8
	Providing easy access to permits at the central to regional levels	9	7	9	7	9	8	5	7	9	8	9	9	7	7	9	8
	Encouraging the implementation of technology-based governance through regulations and so on	9	7	9	7	9	8	6	6	9	6	9	7	7	7	9	8
	Include ZISWAF educational materials (Zakat, Infak, Alms, and Waqf) in the school curriculum	9	7	9	7	9	8	5	6	9	8	9	9	6	6	9	9
G.2	Government - Facilities and Infrastructure Support	Sunan Fanani	M. Soleh Nurzaman	Prof Jajang	Sri Herianingrum	Matsahri	Dwi Yanto	Arie Prasetyo	Nana Sudiana	Dr. Ika Yunia Fauzia	Agus Edy	Pak Kholaf	Nana Mintarti	Akhmad Juwaini	Hendri Tanjung	Supriyadi	Beny M.U
	The government has a pilot project involving Islamic social finance institutions	9	7	9	7	9	9	9	9	9	7	9	6	9	9	9	9
	Provide allocation of resources and infrastructure to support the program	9	9	8	7	9	9	8	9	9	7	9	9	9	9	9	9
	There is an allocation of funds for the development of governance and programs of Islamic social finance institutions	5	5	9	7	9	9	5	7	9	7	8	9	9	9	9	9
	Coordinate with other parties to support the running of the program	9	5	9	7	9	9	9	6	9	6	8	9	9	8	9	8
	Provide a database of potential beneficiaries in each region	9	5	9	7	9	8	7	6	9	6	7	7	8	7	9	8
	Provide a database of potential donors in each region	9	5	9	7	9	8	7	7	9	6	7	7	8	7	9	7
	Provide Islamic social finance management data (such as data collection and distribution)	9	9	9	7	9	7	7	8	9		7	7	8	7	9	6
	Provide training facilities related to human resource development and certification of Islamic social finance institutions	9	7	9	7	9	8	6	8	9	7	9	9	7	8	9	8
	Improving public literacy regarding the importance of making social contributions through Islamic social finance institutions	9	7	9	7	9	8	6	8	9	8	9	9	7	5	9	9
	Actively participate in supervising and evaluating the implementation of Islamic social finance program management	9	5	9	7	9	7	6	7	9	5	9	9	7	7	9	9
	Follow up the results of the evaluation of program management	9	5	9	7	9	9	6	6	9	5	9	6	7	6	9	8
							.
